# Supplementary material for: A retrospective comparative study of anesthesia with remimazolam and remifentanil versus dexmedetomidine and remifentanil for transcatheter aortic valve replacement
Source: Sci Rep. 2023 Oct 10;13:17074. doi: 10.1038/s41598-023-43895-0 (PMC10564871; doi:10.1038/s41598-023-43895-0)
Supplement: Supplementary file 1 — Supplementary Information 1. [file 41598_2023_43895_MOESM1_ESM.xlsx]

## Sheet: Sheet1
All cases list of propensity score matching
No.	group_remi=0_DEX=1	Sex_M1_F0	age	BMI	NYHA	Euro2	AVA	Pgmean	LVEF	HT_yes1, no0	IHD_yes1, no0	Propensity_Score	matching_yes1	Corresponding serial No. of DEX	Corresponding serial No. of remimazolam
1	0	0	93	20.9234	2	2.64	0.8	30	0.59	1	0	0.283361	1		221
2	0	0	88	27.9704	2	1.37	0.83	52	0.75	1	1	0.314274
3	0	0	89	26.5306	2	1.56	0.8	35	0.66	1	0	0.231019	1		180
4	0	0	91	18.0172	2	5.17	0.73	38	0.65	1	0	0.354775	1		197
5	0	1	87	24.7475	2	2.77	0.88	15	0.71	1	0	0.282569
6	0	1	89	24.4975	2	11.61	1.01	27	0.65	1	1	0.337736
7	0	0	96	17.2	2	2.56	0.41	71	0.44	1	0	0.340771
8	0	0	91	21.4031	3	2.58	0.39	78	0.7	1	0	0.38281
9	0	0	79	22.1777	2	3.36	0.5	38	0.47	1	0	0.247557
10	0	0	79	21.4031	2	1.59	1.15	42	0.72	1	0	0.182408	1		250
11	0	0	82	19.6311	2	1.76	0.39	104	0.6	1	0	0.294057	1		236
12	0	0	92	24.7582	2	2.8	0.74	57	0.81	1	1	0.426594	1		242
13	0	0	89	17.4676	2	6.03	0.62	23	0.73	1	0	0.450921	1		179
14	0	1	85	20	2	1.67	0.64	45	0.76	1	0	0.389667	1		200
15	0	0	88	21.2692	2	1.81	0.45	57	0.67	1	0	0.367285	1		188
16	0	1	69	24.4141	2	1.09	1	34	0.63	1	1	0.228404
17	0	1	82	20.2776	2	1.25	0.61	44	0.44	0	0	0.33151
18	0	0	85	23.4651	2	2.37	1.19	24	0.76	1	0	0.202192
19	0	0	82	24.4471	2	1.32	1.03	21	0.75	1	0	0.21832	1		253
20	0	1	76	20.3019	2	3.25	0.88	22	0.48	1	1	0.285451	1		233
21	0	0	74	27.4884	2	2.07	0.97	27	0.54	1	1	0.184784
22	0	0	74	20.6977	2	2.87	0.97	18	0.65	1	0	0.21409
23	0	1	83	18.8581	2	1.09	0.56	42	0.5	1	0	0.302834
24	0	1	86	20.0133	2	1.4	2.22	10	0.36	1	0	0.0373333
25	0	0	81	21.103	2	2.99	0.69	73	0.79	1	0	0.306025
26	0	1	84	24.7242	2	2.51	0.86		0.73	1	0
27	0	0	84	17.9556	3	1.22	0.44	4	0.59	1	0	0.41922	1		185
28	0	1	87	23.1473	2	2.24	0.73	60	0.71	1	0	0.291999
29	0	0	77	18.4816	2	1.51	0.94	28	0.69	1	0	0.254915
30	0	0	66	20.4749	3	0.82	0.87	59	0.72	1	0	0.195302
31	0	1	85	24.974	2	4.55	1.02	34	0.74	1	0	0.232662
32	0	0	86	19.9538	2	9.46	0.46	80	0.48	1	0	0.280394
33	0	0	78	27.4762	2	5.1	1.13	23	0.6	1	0	0.12751
34	0	0	99	13.5077	3	9.51	0.66	55	0.62	1	0	0.441954
35	0	1	71	20.7612	2	12.13	0.94	18	0.4	1	1	0.240335
36	0	1	93	23.6102	2	1.7	1.04	32	0.75	1	0	0.267711	1		170
37	0	1	80	18.0816	2	1.09	0.89	23	0.675	1	0	0.301253
38	0	0	82	26.8407	2	1.16	0.74	42	0.7	0	1	0.419823	1		205
39	0	0	94	23.6304	3	2.94	0.65	51	0.49	0	1	0.428985	1		199
40	0	0	90	24	2	1.3	0.73	60	0.65	1	1	0.345797	1		247
41	0	1	87	20.781	3	2.78	0.9	44	0.69	1	0	0.276831	1		190
42	0	1	79	23.0557	2	2.28	1.06	26	0.49	1	0	0.148497	1		216
43	0	0	87	25.8448	2	2.69	0.77	34	0.7	1	0	0.257568
44	0	0	86	20.3433	3	12.19	0.61	29	0.46	1	0	0.28392
45	0	0	83	23.2258	2	1.78	0.54	54	0.77	1	1	0.456568
46	0	0	83	19.0467	2	4.15	0.4	47	0.45	1	1	0.415724	1		234
47	0	1	75	19.9219	2	3.86	0.79	33	0.31	1	1	0.233294	1		187
48	0	1	77	22.0934	2	0.81	0.8	30	0.62	1	0	0.241719	1		175
49	0	0	87	21.3593	2	3.06	0.7	22	0.41	1	0	0.224336
50	0	0	82	22.7233	2	1.73	0.94	40	0.64	0	0	0.278773	1		174
51	0	0	88	15.6147	2	1.7	0.58	49	0.75	1	1	0.564872	1		245
52	0	0	84	23.8728	2	4.43	0.71	36	0.68	1	1	0.381757	1		238
53	0	0	82	18.902	2	4.19	0.7	41	0.71	1	0	0.338234
54	0	1	86	21.5251	2	1.56	0.73	50	0.68	1	1	0.410904
55	0	0	88	25.3902	2	2.44	0.81	35	0.73	1	1	0.366328	1		241
56	0	0	88	20.3428	2	1.52	0.66	34	0.65	1	0	0.330889
57	0	0	80	24.3232	2	2.82	0.95	36	0.7	1	0	0.20441	1		171
58	0	1	82	23.5294	2	2.41	0.78	40	0.65	1	0	0.253877	1		176
59	0	1	80	25.7422	2	2.23	0.74	46	0.75	1	0	0.267093	1		202
60	0	0	78	18.5468	3	2.67	0.67	46	0.64	1	1	0.396448	1		203
61	0	0	83	22.582	1	1.88	0.77	49	0.67	1	0	0.518235	1		173
62	0	0	78	16.4481	2	15.08	1.07	14	0.35	1	0	0.170695
63	0	0	83	18.3814	3	3.54	0.79	40	0.74	1	0	0.329407	1		243
64	0	0	77	22.0604	2	5.87	0.95	42	0.59	1	1	0.261262	1		230
65	0	0	89	20.0777	3	2.86	0.6	31	0.39	1	0	0.248112	1		213
66	0	0	86	14.908	2	11.94	0.82	17	0.26	1	1	0.315378	1		215
67	0	0	77	17.3484	2	2.74	0.77	39	0.73	1	0	0.323389
68	0	0	73	17.7408	1	3.41	0.98	25	0.58	1	0	0.458045	1		207
69	0	1	88	23.7118	2	1.22	0.59	61	0.61	1	1	0.387751	1		192
70	0	0	88	18.4832	2	1.84	0.83	39	0.69	1	0	0.314524
71	0	0	84	21.121	3	1.52	0.68	45	0.54	1	0	0.240377	1		229
72	0	0	86	19.2224	1	4.94	0.63	47	0.7	1	0	0.648549	1		178
73	0	0	90	20.8889	1	2.6	0.5	69	0.63	1	0	0.618517	1		208
74	0	0	76	26.7405	2	1.35	0.58	87	0.67	1	0	0.19709
75	0	1	82	28.2824	2	1.44	0.73	60	0.62	1	0	0.190099
76	0	0	86	20.8292	1	1.74	0.47	62	0.52	1	1	0.674645	1		211
77	0	0	95	20.5026	3	14.36	0.48	55	0.7	1	1	0.56314	1		212
78	0	0	87	20.3954	2	1.49	0.63	54	0.7	0	0	0.435193	1		193
79	0	0	82	24.4444	2	3.06	0.53	54	0.54	1	1	0.331857
80	0	0	84	23.7401	2	1.65	0.83	56	0.78	1	0	0.259657
81	0	0	86	17.2379	2	4.07	0.76	37	0.72	1	0	0.365606
82	0	1	80	24.8364	2	1.22	1.01	51	0.77	1	1	0.297069
83	0	0	94	23.2834	3	6.89	0.63	58	0.63	1	0	0.301013
84	0	1	86	23.8352	3	2.69	0.86	53	0.72	1	1	0.352598
85	0	0	75	25.6129	3	9.05	0.58	47	0.69	1	1	0.363003	1		184
86	0	0	81	26.0721	1	10.11	1.04	34	0.73	0	0	0.550746	1		224
87	0	0	89	16.4713	2	1.7	0.95	28	0.61	0	1	0.493939	1		244
88	0	0	78	26.7238	3	1.96	0.75	45	0.6	1	0	0.177555
89	0	1	86	22.8379	3	2.83	0.62	51	0.68	1	0	0.318482
90	0	0	79	24.1912	2	4.72	1.13	25	0.6	0	0	0.212081
91	0	0	82	20.5809	2	1.73	0.76	32	0.79	1	0	0.340003	1		228
92	0	0	88	22.0313	1	3.52	0.76	23	0.75	1	0	0.629415	1		235
93	0	0	81	18.9333	2	3.45	0.5	52	0.52	1	0	0.295096
94	0	0	80	25.2172	2	4.46	0.52	52	0.42	1	1	0.272534
95	0	0	96	23.843	3	3.05	0.72	44	0.63	1	0	0.282458	1		239
96	0	0	83	23.0469	2	5.75	0.91	23	0.52	1	1	0.274318
97	0	0	82	21.5291	2	2.92	0.91	24	0.71	1	1	0.363888
98	0	0	87	24.4444	3	2.19	0.61	43	0.46	1	0	0.209737
99	0	0	89	19.6557	2	3.62	0.44	92	0.57	1	0	0.310999
100	0	0	74	22.9658	2	1.34				1	0
101	0	0	90	16.9367	2	5.7	0.73	30	0.68	1	0	0.390277
102	0	0	80	25.9319	2	2.82	0.7	37	0.75	1	0	0.268124
103	0	0	79	29.5408	2	1.18	0.68	48	0.72	1	0	0.20885
104	0	0	84	28.764	2	1.68	0.87	34	0.68	1	0	0.187983
105	0	0	92	25.4436	2	4.03	0.72	20	0.65	1	0	0.291347	1		196
106	0	0	78	21.0464	2	2.57	0.74	62	0.74	1	0	0.271606
107	0	0	79	30.4033	2	2.74	0.74	70	0.56	1	0	0.131349
108	0	0	78	26.0074	1	2.74	0.86	51	0.66	1	0	0.413602	1		201
109	0	0	86	23.618	1	15.29	0.91	21	0.51	1	1	0.581988	1		232
110	0	1	75	27.6361	2	1.98	1.15	42	0.61	1	1	0.17265
111	0	1	82	20.4471	1	10.03	0.53	51	0.45	1	0	0.558726	1		240
112	0	0	80	20.8889	4	7.01	0.59	90	0.7	1	0	0.300504	1		198
113	0	0	85	23.74	2	3.56	0.7	32	0.47	1	1	0.297051
114	0	1	83	24.2529	2	2.03	0.8		0.25	1	1
115	0	0	86	16.9333	2	1.4	1.38	15	0.51	1	0	0.149953
116	0	0	86	18.718	2	7.46	0.49	41	0.38	0	0	0.376123	1		169
117	0	0	86	24.5935	2	1.94	0.67	40	0.62	1	1	0.353331
118	0	1	83	25.1559	2	2.02	0.76	56	0.66	1	0	0.232932
119	0	0	77	24.0666	2	1.51	0.76	33	0.71	1	1	0.344225	1		181
120	0	1	76	20.8581	2	3.92	0.78	68	0.63	1	0	0.229147
121	0	0	72	22.8117	2	2.49	0.65	57	0.7	1	0	0.245717	1		186
122	0	1	84	22.4279	2	2.62	0.53	42	0.54	1	1	0.401523	1		217
123	0	0	90	23.7333	2	4.09	0.73	55	0.69	1	0	0.278655	1		226
124	0	0	82	21.4031	2	2.34	0.84	47	0.78	1	0	0.286411	1		177
125	0	1	75	22.3545	2	4.51	0.91	29	0.75	1	0	0.263088
126	0	1	85	28.7026	2	5.39	0.85	37	0.6	1	0	0.18934
127	0	1	79	13.2245	2	1.15	0.47	79	0.74	1	0	0.454877	1		183
128	0	0	84	27.8876	2	1.83	0.81	28	0.69	1	0	0.217944
129	0	0	72	21.1637	2	1.62	0.39	79	0.61	1	0	0.271926	1		248
130	0	0	86	20.1335	2	2.21	0.68	40	0.71	1	1	0.453318
131	0	0	85	21.4031	2	3.12	0.7	39	0.72	1	0	0.32393
132	0	0	95	19.6908	2	4.26	0.53	50	0.67	1	1	0.52355	1		182
133	0	0	82	21.2747	2	1.79	0.84	38	0.61	1	0	0.229426
134	0	1	84	26.1793	2	1.22	0.49	51	0.66	1	0	0.30175	1		231
135	0	0	70	20.2486	3	7.29	0.51	70	0.62	1	0	0.264971
136	0	0	82	23.9226	3	3.76	0.53	39	0.68	1	0	0.31291
137	0	0	83	30.1234	2	2.26	0.83	29	0.73	1	0	0.203612
138	0	0	91	18.1778	2	12.35	0.67	45	0.74	1	0	0.427607	1		246
139	0	0	75	19.422	2	1.99	0.67	39	0.64	1	0	0.280496	1		204
140	0	1	92	18.4265	3	9.99	0.72	18	0.27	1	1	0.341823
141	0	0	84	20.979	3	2.18	0.72	35	0.69	1	0	0.303715
142	0	0	84	24.5	2	3.15	1.05	29	0.7	1	0	0.198815
143	0	0	85	27.3399	4	9.16	0.74	37	0.54	1	1	0.297139
144	0	1	83	27.6869	3	2.41	0.96	44	0.63	1	0	0.165302	1		220
145	0	1	90	20.5499	2	2.9	0.67	52	0.64	1	0	0.331989
146	0	0	88	24.1442	2	2.05	0.44	72	0.57	1	1	0.377699
147	0	0	91	19.025	3	12.69	0.62	31	0.74	1	0	0.447767	1		172
148	0	0	90	21.1628	2	1.61	0.65	43	0.69	1	0	0.339615	1		222
149	0	1	78	22.9238	2	0.92	0.74	73	0.66	0	0	0.308366
150	0	0	91	22.0542	3	3.82	0.74	32	0.67	1	1	0.419294	1		194
151	0	0	79	24.546	2	2.74	0.92	29	0.76	1	0	0.233607	1		191
152	0	0	84	22.716	2	5.08	0.81	34	0.66	1	0	0.259254
153	0	1	86	26.1752	2	1.16	1.07	26	0.7	1	0	0.199484
154	0	0	95	22.9874	2	3.71	1.05	25	0.67	1	0	0.24097
155	0	0	83	18.5828	2	1.9	0.76	35	0.76	1	0	0.351675	1		237
156	0	0	81	24.0933	2	2.68	1.12	19	0.66	1	0	0.174291	1		223
157	0	0	81	25.4375	2	1.68	0.7	38	0.68	1	0	0.245746
158	0	0	90	24.1217	2	1.61	0.97	24	0.79	1	0	0.276378
159	0	0	84	31.1111	2	3.15	0.48	68	0.65	1	1	0.308184	1		219
160	0	1	80	22.7732	2	2.74	0.9	42	0.61	1	0	0.209636
161	0	0	85	19.1467	2	1.26	0.61	55	0.69	1	0	0.341231
162	0	1	79	30.4772	2	0.98	1.01	43	0.7	1	0	0.146713	1		252
163	0	0	80	23.7709	2	1.12	0.56	57	0.54	1	1	0.314392
164	0	1	77	16.9563	3	3.4	1	27	0.58	1	1	0.326507	1		249
165	0	0	87	25.2363	2	4.76	0.77	49	0.65	1	1	0.328845
166	0	0	64	31.1111	2	0.98	0.49		0.66	1	0
167	0	1	81	28.6579	2	2.34	1.05	32	0.74	1	0	0.178963
168	0	0	85	19.4728	4	3.24	0.44	52	0.7	1	0	0.422901	1		189
169	1	0	90	22.8359	2	1.45	0.51	56	0.57	0	0	0.389012	1	116
170	1	1	89	20.1951	2	4.12	0.73	38	0.51	1	0	0.277587	1	36
171	1	0	79	25.8876	2	1.55	0.87	38	0.62	1	0	0.176357	1	57
172	1	1	73	9.33419	2	11.49	0.68	20	0.38	1	1	0.452577	1	147
173	1	0	84	18.5333	2	2.06	0.7	23	0.75	1	1	0.502089	1	61
174	1	0	82	23.3056	2	1.28	0.58	65	0.64	1	0	0.258621	1	50
175	1	1	79	21.9671	2	1.79	0.95	36	0.63	1	0	0.212777	1	48
176	1	0	84	19.5006	3	1.34	0.82	47	0.61	1	0	0.244985	1	58
177	1	1	79	19.1512	3	3.47	0.77	50	0.39	1	1	0.268614	1	124
178	1	1	80	24.7676	1	1.4	0.51	70	0.66	1	1	0.665021	1	72
179	1	0	88	19.9798	2	1.52	0.47	46	0.63	0	0	0.475419	1	13
180	1	0	84	25.2544	2	2.84	0.9	47	0.78	1	0	0.237835	1	3
181	1	0	89	27.5556	2	3.26	0.83	47	0.72	1	1	0.320511	1	119
182	1	1	87	22.3133	3	3.11	0.5	40	0.58	0	1	0.552041	1	132
183	1	1	69	19.5717	2	2	0.68	42	0.65	0	1	0.48183	1	127
184	1	0	80	26.8889	2	1.21	0.82	32	0.83	1	1	0.358722	1	85
185	1	0	83	23.4224	2	1.32	0.54	38	0.72	1	1	0.448578	1	27
186	1	0	88	27.7503	2	2.93	0.76	34	0.44	1	1	0.233341	1	121
187	1	1	73	21.0753	2	2.25	0.85	34	0.55	1	0	0.201681	1	47
188	1	1	84	20.9357	2	0.98	0.71	45	0.61	1	1	0.387162	1	15
189	1	0	86	17.4987	2	1.97	0.52	56	0.69	1	0	0.395978	1	168
190	1	1	83	23.9188	2	1.32	0.53	53	0.58	1	0	0.276509	1	41
191	1	0	83	21.0938	2	1.06	1.02	30	0.69	1	0	0.225338	1	151
192	1	0	87	21.4862	3	1.33	0.45	66	0.51	1	1	0.376309	1	69
193	1	0	86	21.6049	2	1.44	0.44	35	0.77	1	0	0.434002	1	78
194	1	1	93	19.1001	4	10.18	0.38	34	0.27	1	1	0.450667	1	150
195	1	1	84	21.9899	2	2.06	0.49	40	0.69	1	1	0.497736
196	1	0	88	21.9111	2	1.29	0.64	61	0.69	1	0	0.303921	1	105
197	1	0	91	17.3577	2	1.49	0.56	57	0.64	1	0	0.378996	1	4
198	1	0	82	23.6197	2	1.16	0.54	47	0.73	1	0	0.324019	1	112
199	1	0	85	19.3115	2	2.65	0.76	46	0.74	1	1	0.441114	1	39
200	1	0	85	24.2279	2	12.74	0.9	35	0.8	1	1	0.402225	1	14
201	1	0	81	19.2889	2	8.82	0.57	30	0.5	1	1	0.407392	1	108
202	1	1	80	25.7422	2	2.23	0.74	46	0.75	1	0	0.267093	1	59
203	1	0	88	17.005	2	3.1	0.77	40	0.76	1	0	0.386408	1	60
204	1	0	82	22.638	2	2.98	0.5	77	0.7	1	0	0.304146	1	139
205	1	0	92	14.8715	3	4.66	0.48	52	0.63	1	0	0.448826	1	38
206	1	0	88	25.0639	1	4.91	0.63	61	0.78	1	0	0.602762
207	1	0	84	15.8101	2	12.31	0.6	44	0.51	1	1	0.453704	1	68
208	1	0	93	24.7959	1	2.82	0.56	60	0.7	1	0	0.606994	1	73
209	1	0	92	29.8469	1	3.95	0.55	68	0.65	1	0	0.505696
210	1	0	90	14.3353	1	3.54	0.55	31	0.63	1	0	0.728752
211	1	1	86	18.5334	1	6.4	0.65	27	0.42	1	1	0.677207	1	76
212	1	0	96	15.1998	2	4.38	0.63	46	0.65	0	0	0.539841	1	77
213	1	1	81	18.3304	2	14.66	0.92	23	0.29	1	1	0.262495	1	65
214	1	1	84	17.1288	1	3.49	0.76	64	0.65	1	1	0.703873
215	1	0	82	26.3422	2	1.55	0.84	43	0.78	0	0	0.32256	1	66
216	1	0	78	24.3601	2	2.67	0.76	45	0.44	1	0	0.152406	1	42
217	1	0	92	21.3333	2	5.36	0.52	65	0.71	1	0	0.379541	1	122
218	1	0	84	14.6611	1	4.49	0.78	48	0.68	1	0	0.638063
219	1	0	85	28.417	2	3.24	1	36	0.8	1	1	0.292641	1	159
220	1	0	83	14.8642	3	5.25	1.12	19	0.35	1	0	0.162601	1	144
221	1	0	94	23.9511	3	4.15	0.72	54	0.74	1	0	0.312214	1	1
222	1	0	84	22.3832	2	2.32	0.7	51	0.81	1	0	0.33238	1	148
223	1	0	77	24.5268	3	2.6	0.94	66	0.7	1	0	0.16872	1	156
224	1	0	88	20.3619	1	1.52	0.79	43	0.68	1	0	0.575554	1	86
225	1	1	80	21.5425	1	1.21	0.76	67	0.69	1	1	0.643683
226	1	0	88	26.1113	2	5.74	0.86	51	0.54	1	1	0.251275	1	123
227	1	0	88	19.8991	1	3.52	0.58	25	0.7	1	0	0.686157
228	1	0	84	23.8646	2	3.15	0.69	45	0.66	1	1	0.363846	1	91
229	1	0	92	25.5661	2	3.93	0.89	25	0.66	1	0	0.24261	1	71
230	1	0	86	23.5204	2	2.33	0.72	59	0.71	1	0	0.269146	1	64
231	1	0	77	17.3484	3	2.6	0.81	15	0.68	1	0	0.312467	1	134
232	1	0	82	20.6191	1	2.98	0.67	41	0.69	1	0	0.598178	1	109
233	1	0	77	16.8852	3	3.03	0.73	47	0.64	1	0	0.288691	1	20
234	1	0	91	17.3469	2	4.53	0.82	7	0.68	1	0	0.385749	1	46
235	1	0	84	21.58	1	3.15	0.51	58	0.69	1	0	0.625484	1	92
236	1	0	80	30.6293	2	3.97	0.73	32	0.74	1	1	0.307507	1	11
237	1	1	82	15.302	3	6.15	0.79	19	0.36	1	1	0.34808	1	155
238	1	0	91	21.3924	3	3.93	0.76	38	0.67	0	0	0.403757	1	52
239	1	0	78	23.2099	2	1.79	0.74	28	0.77	1	0	0.295369	1	95
240	1	0	92	14.6092	4	38.69	0.35	98	0.57	1	0	0.528789	1	111
241	1	0	91	19.1302	2	3.82	0.54	43	0.66	1	0	0.396815	1	55
242	1	0	87	17.5643	2	3.42	0.65	38	0.73	1	0	0.403329	1	12
243	1	0	81	27.2525	3	2.61	0.67	53	0.7	1	1	0.319053	1	63
244	1	0	85	25.0206	1	3.18	0.76	41	0.64	1	0	0.496666	1	87
245	1	0	85	23.8327	1	3.74	0.78	41	0.58	1	1	0.593444	1	51
246	1	0	85	17.0874	2	3.24	0.61	44	0.73	1	0	0.406009	1	138
247	1	0	83	20.0777	2	1.36	0.71	47	0.77	1	0	0.337401	1	40
248	1	0	87	21.7487	2	3.42	0.65	51	0.61	1	0	0.281764	1	129
249	1	1	81	24.5999	2	1.18	0.84	58	0.68	1	1	0.306286	1	164
250	1	0	85	30.3903	2	1.52	0.78	41	0.65	1	0	0.180844	1	10
251	1	1	91	25.2174	4	37.4			0.3	1	0
252	1	1	87	24.0346	2	9.43	1.54	14	0.69	1	0	0.146589	1	162
253	1	0	81	27.6646	2	2.61	0.61	43	0.68	1	0	0.243341	1	19
